# Supplementary material for: SARS CoV-2 (Delta Variant) Infection Kinetics and Immunopathogenesis in Domestic Cats
Source: Viruses. 2022 Jun 1;14(6):1207. doi: 10.3390/v14061207 (PMC9230585; doi:10.3390/v14061207)
Supplement: Supplementary file 1 [file viruses-14-01207-s001.zip]

Archive with 3 entries (2 files):
- viruses-1737675-supplementary-new/
- viruses-1737675-supplementary-new/Tamil Selvan et al. Supplemental Data.xlsx
- viruses-1737675-supplementary-new/Tamil Selvan et al. Supplementary Figures.pdf
