# Supplementary material for: SARS CoV-2 (Delta Variant) Infection Kinetics and Immunopathogenesis in Domestic Cats
Source: Viruses. 2022 Jun 1;14(6):1207. doi: 10.3390/v14061207 (PMC9230585; doi:10.3390/v14061207)
Supplement: Supplementary file 1 [file viruses-14-01207-s001.zip › viruses-1737675-supplementary-new/Tamil Selvan et al. Supplemental Data.xlsx]

## Sheet: Histology Lung 
Table Analyzed	Lung Histopathology Scores - Groups Combined												Group	Animal ID	Intra-alveolar fibrin/inflammation	Alveolar Histiocytosis	Serous exudate/ pulmonary edema	Interstitial Inflammation	Perivascular Inflammation	Perivascular edema	Vasculitis	Peribronchial inflammation	Sm muscle hyperplasia	Total
							Within each row, compare columns (simple effects within rows)						Control	7741	0	1	1	0	0	0	0	1	4	7
Two-way ANOVA	Ordinary												Control	7767	0	1	2	0	0	1	1	0	0	10
Alpha	0.05						Number of families	9					Control	7873	0	0	0	0	0	0	0	0	0	0
							Number of comparisons per family	3					Control	7911	0	1	1	0	1	1	0	0	1	6
Source of Variation	% of total variation	P value	P value summary	Significant?			Alpha	0.05					Control	8585	2	3	2	0	2	1	1	0	1	12
Interaction	9.961	<0.0001	****	Yes									Control	9549	0	1	0	0	2	0	1	1	0	5
Histologic Score	50.89	<0.0001	****	Yes			Tukey's multiple comparisons test	Predicted (LS) mean diff.	95.00% CI of diff.	Summary	Adjusted P Value		4dpi	7163	1	2	0	0	3	1	3	2	3	15
Treatment	5.391	<0.0001	****	Yes									4dpi	7253	2	4	0	1	4	1	3	3	2	23
							Intra-alveolar inflammation	Predicted (LS) mean diff.	95.00% CI of diff.	Summary	Adjusted P Value		4dpi	7822	1	2	1	0	4	1	1	4	2	17
ANOVA table	SS (Type III)	DF	MS	F (DFn, DFd)	P value		Control vs. 4 dpi IT Only	-1.333	-2.528 to -0.1386	*	0.0245		4dpi	8152	2	3	1	1	4	1	2	3	3	20
Interaction	499.7	16	31.23	F (16, 243) = 8.867	P<0.0001		Control vs. 12 dpi IT Only	-0.5	-1.695 to 0.6947	ns	0.5854		4dpi	8836	2	3	1	0	4	1	3	3	1	18
Histologic Score	2553	8	319.1	F (8, 243) = 90.60	P<0.0001		4 dpi IT Only vs. 12 dpi IT Only	0.8333	-0.1421 to 1.809	ns	0.1108		4dpi	9671	0	3	0	4	0	0	0	3	4	15
Treatment	270.4	2	135.2	F (2, 243) = 38.39	P<0.0001								4dpi	7512	2	3	2	0	2	2	1	3	1	18
Residual	855.9	243	3.522				Alveolar Histiocytes	Predicted (LS) mean diff.	95.00% CI of diff.	Summary	Adjusted P Value		4dpi	7627	2	3	0	2	4	1	2	3	3	21
							Control vs. 4 dpi IT Only	-1.667	-2.861 to -0.4720	**	0.0033		4dpi	8208	3	3	0	0	3	2	2	4	4	23
Data summary							Control vs. 12 dpi IT Only	-0.8333	-2.028 to 0.3614	ns	0.2286		4dpi	8313	3	4	1	2	4	3	3	3	2	25
Number of columns (Treatment)	3						4 dpi IT Only vs. 12 dpi IT Only	0.8333	-0.1421 to 1.809	ns	0.1108		4dpi	8780	2	3	0	0	3	1	2	4	1	17
Number of rows (Histologic Score)	9												4dpi	8942	0	1	1	0	2	0	0	1	0	5
Number of values	270						Pulmonary edema	Predicted (LS) mean diff.	95.00% CI of diff.	Summary	Adjusted P Value		12 dpi	6159	1	2	0	0	1	3	2	1	1	11
							Control vs. 4 dpi IT Only	0.75	-0.4447 to 1.945	ns	0.3018		12 dpi	6353	0	1	0	0	1	2	0	1	1	7
							Control vs. 12 dpi IT Only	0.8333	-0.3614 to 2.028	ns	0.2286		12 dpi	6515	1	2	1	1	0	0	0	1	2	11
							4 dpi IT Only vs. 12 dpi IT Only	0.08333	-0.8921 to 1.059	ns	0.9778		12 dpi	7864	0	1	0	0	0	1	0	0	0	2
													12 dpi	8976	0	1	0	0	2	0	1	1	1	7
							Interstitial Inflammation	Predicted (LS) mean diff.	95.00% CI of diff.	Summary	Adjusted P Value		12 dpi	9255	1	2	0	0	3	1	3	2	2	14
							Control vs. 4 dpi IT Only	-0.8333	-2.028 to 0.3614	ns	0.2286		12 dpi	6507	0	2	0	0	1	0	0	0	2	5
							Control vs. 12 dpi IT Only	-0.08333	-1.278 to 1.111	ns	0.9852		12 dpi	7423	1	2	1	0	1	1	0	0	4	10
							4 dpi IT Only vs. 12 dpi IT Only	0.75	-0.2255 to 1.725	ns	0.1672		12 dpi	7733	1	2	1	0	3	2	2	2	4	17
													12 dpi	8135	0	2	1	0	2	1	0	2	0	8
							Perivascular Inflammation	Predicted (LS) mean diff.	95.00% CI of diff.	Summary	Adjusted P Value		12 dpi	8399	1	3	1	0	2	2	1	2	0	13
							Control vs. 4 dpi IT Only	-2.25	-3.445 to -1.055	****	<0.0001		12 dpi	8853	4	4	1	0	1	1	2	4	1	18
							Control vs. 12 dpi IT Only	-0.5833	-1.778 to 0.6114	ns	0.4831
							4 dpi IT Only vs. 12 dpi IT Only	1.667	0.6912 to 2.642	***	0.0002
							Vasculitis	Predicted (LS) mean diff.	95.00% CI of diff.	Summary	Adjusted P Value
							Control vs. 4 dpi IT Only	-1.333	-2.528 to -0.1386	*	0.0245
							Control vs. 12 dpi IT Only	-0.4167	-1.611 to 0.7780	ns	0.6891
							4 dpi IT Only vs. 12 dpi IT Only	0.9167	-0.05880 to 1.892	ns	0.0705
							Peribronchial inflammation	Predicted (LS) mean diff.	95.00% CI of diff.	Summary	Adjusted P Value
							Control vs. 4 dpi IT Only	-2.667	-3.861 to -1.472	****	<0.0001
							Control vs. 12 dpi IT Only	-1	-2.195 to 0.1947	ns	0.1208
							4 dpi IT Only vs. 12 dpi IT Only	1.667	0.6912 to 2.642	***	0.0002
							Sm muscle hyperplasia	Predicted (LS) mean diff.	95.00% CI of diff.	Summary	Adjusted P Value
							Control vs. 4 dpi IT Only	-1.167	-2.361 to 0.02803	ns	0.0573
							Control vs. 12 dpi IT Only	-0.5	-1.695 to 0.6947	ns	0.5854
							4 dpi IT Only vs. 12 dpi IT Only	0.6667	-0.3088 to 1.642	ns	0.2424
							Total Histologic Score	Predicted (LS) mean diff.	95.00% CI of diff.	Summary	Adjusted P Value
							Control vs. 4 dpi IT Only	-11.83	-14.05 to -9.620	****	<0.0001
							Control vs. 12 dpi IT Only	-4	-6.213 to -1.787	****	<0.0001
							4 dpi IT Only vs. 12 dpi IT Only	7.833	6.027 to 9.640	****	<0.0001

## Sheet: Histology Lung by Route
Table Analyzed	Lung Histopathology Scores by Inoculation Route						Within each row, compare columns (simple effects within rows)						Group	Animal ID	Intra-alveolar fibrin/inflammation	Alveolar Histiocytosis	Serous exudate/ pulmonary edema	Interstitial Inflammation	Perivascular Inflammation	Perivascular edema	Vasculitis	Peribronchial inflammation	Sm muscle hyperplasia	Total
													Control	7741	0	1	1	0	0	0	0	1	4	7
Two-way ANOVA	Ordinary						Number of families	16					Control	7767	0	1	2	0	0	1	1	0	0	10
Alpha	0.05						Number of comparisons per family	10					Control	7873	0	0	0	0	0	0	0	0	0	0
							Alpha	0.05					Control	7911	0	1	1	0	1	1	0	0	1	6
Source of Variation	% of total variation	P value	P value summary	Significant?									Control	8585	2	3	2	0	2	1	1	0	1	12
Interaction	12.08	<0.0001	****	Yes			Tukey's multiple comparisons test						Control	9549	0	1	0	0	2	0	1	1	0	5
Histologic Score	43.24	<0.0001	****	Yes									4 dpi IT	7163	1	2	0	0	3	1	3	2	3	15
Treatment	6.88	<0.0001	****	Yes			Intra-alveolar inflammation	Mean Diff.	95.00% CI of diff.	Summary	Adjusted P Value		4 dpi IT	7253	2	4	0	1	4	1	3	3	2	23
							Control vs. 4 dpi IT Only	-1	-2.228 to 0.2285	ns	0.1705		4 dpi IT	7822	1	2	1	0	4	1	1	4	2	17
ANOVA table	SS	DF	MS	F (DFn, DFd)	P value		Control vs. 4 dpi IT +IN	-1.667	-2.895 to -0.4382	**	0.0021		4 dpi IT	8152	2	3	1	1	4	1	2	3	3	20
Interaction	77.1	60	1.285	F (60, 400) = 2.131	P<0.0001		Control vs. 12 dpi IT Only	-0.1667	-1.395 to 1.062	ns	0.9959		4 dpi IT	8836	2	3	1	0	4	1	3	3	1	18
Histologic Score	275.9	15	18.39	F (15, 400) = 30.50	P<0.0001		Control vs. 12 dpi IT + IN	-0.8333	-2.062 to 0.3951	ns	0.3414		4 dpi IT	9671	0	3	0	4	0	0	0	3	4	15
Treatment	43.9	4	10.97	F (4, 400) = 18.20	P<0.0001		4 dpi IT Only vs. 4 dpi IT +IN	-0.6667	-1.895 to 0.5618	ns	0.5715		4 dpi IT+IN	7512	2	3	2	0	2	2	1	3	1	18
Residual	241.2	400	0.6029				4 dpi IT Only vs. 12 dpi IT Only	0.8333	-0.3951 to 2.062	ns	0.3414		4 dpi IT+IN	7627	2	3	0	2	4	1	2	3	3	21
							4 dpi IT Only vs. 12 dpi IT + IN	0.1667	-1.062 to 1.395	ns	0.9959		4 dpi IT+IN	8208	3	3	0	0	3	2	2	4	4	23
Data summary							4 dpi IT +IN vs. 12 dpi IT Only	1.5	0.2715 to 2.728	**	0.0079		4 dpi IT+IN	8313	3	4	1	2	4	3	3	3	2	25
Number of columns (Treatment)	5						4 dpi IT +IN vs. 12 dpi IT + IN	0.8333	-0.3951 to 2.062	ns	0.3414		4 dpi IT+IN	8780	2	3	0	0	3	1	2	4	1	17
Number of rows (Histologic Score)	16						12 dpi IT Only vs. 12 dpi IT + IN	-0.6667	-1.895 to 0.5618	ns	0.5715		4 dpi IT+IN	8942	0	1	1	0	2	0	0	1	0	5
Number of values	480												12 dpi IT	6159	1	2	0	0	1	3	2	1	1	11
							Alveolar Histiocytes	Mean Diff.	95.00% CI of diff.	Summary	Adjusted P Value		12 dpi IT	6353	0	1	0	0	1	2	0	1	1	7
							Control vs. 4 dpi IT Only	-1.667	-2.895 to -0.4382	**	0.0021		12 dpi IT	6515	1	2	1	1	0	0	0	1	2	11
							Control vs. 4 dpi IT +IN	-1.667	-2.895 to -0.4382	**	0.0021		12 dpi IT	7864	0	1	0	0	0	1	0	0	0	2
							Control vs. 12 dpi IT Only	-0.3333	-1.562 to 0.8951	ns	0.9461		12 dpi IT	8976	0	1	0	0	2	0	1	1	1	7
							Control vs. 12 dpi IT + IN	-1.333	-2.562 to -0.1049	*	0.0258		12 dpi IT	9255	1	2	0	0	3	1	3	2	2	14
							4 dpi IT Only vs. 4 dpi IT +IN	0	-1.228 to 1.228	ns	>0.9999		12 dpi TI+IN	6507	0	2	0	0	1	0	0	0	2	5
							4 dpi IT Only vs. 12 dpi IT Only	1.333	0.1049 to 2.562	*	0.0258		12 dpi TI+IN	7423	1	2	1	0	1	1	0	0	4	10
							4 dpi IT Only vs. 12 dpi IT + IN	0.3333	-0.8951 to 1.562	ns	0.9461		12 dpi TI+IN	7733	1	2	1	0	3	2	2	2	4	17
							4 dpi IT +IN vs. 12 dpi IT Only	1.333	0.1049 to 2.562	*	0.0258		12 dpi TI+IN	8135	0	2	1	0	2	1	0	2	0	8
							4 dpi IT +IN vs. 12 dpi IT + IN	0.3333	-0.8951 to 1.562	ns	0.9461		12 dpi TI+IN	8399	1	3	1	0	2	2	1	2	0	13
							12 dpi IT Only vs. 12 dpi IT + IN	-1	-2.228 to 0.2285	ns	0.1705		12 dpi TI+IN	8853	4	4	1	0	1	1	2	4	1	18
							Pulmonary edema	Mean Diff.	95.00% CI of diff.	Summary	Adjusted P Value
							Control vs. 4 dpi IT Only	0.8333	-0.3951 to 2.062	ns	0.3414
							Control vs. 4 dpi IT +IN	0.6667	-0.5618 to 1.895	ns	0.5715
							Control vs. 12 dpi IT Only	1.167	-0.06179 to 2.395	ns	0.0718
							Control vs. 12 dpi IT + IN	0.5	-0.7285 to 1.728	ns	0.7984
							4 dpi IT Only vs. 4 dpi IT +IN	-0.1667	-1.395 to 1.062	ns	0.9959
							4 dpi IT Only vs. 12 dpi IT Only	0.3333	-0.8951 to 1.562	ns	0.9461
							4 dpi IT Only vs. 12 dpi IT + IN	-0.3333	-1.562 to 0.8951	ns	0.9461
							4 dpi IT +IN vs. 12 dpi IT Only	0.5	-0.7285 to 1.728	ns	0.7984
							4 dpi IT +IN vs. 12 dpi IT + IN	-0.1667	-1.395 to 1.062	ns	0.9959
							12 dpi IT Only vs. 12 dpi IT + IN	-0.6667	-1.895 to 0.5618	ns	0.5715
							Interstitial Inflammation	Mean Diff.	95.00% CI of diff.	Summary	Adjusted P Value
							Control vs. 4 dpi IT Only	-1	-2.228 to 0.2285	ns	0.1705
							Control vs. 4 dpi IT +IN	-0.6667	-1.895 to 0.5618	ns	0.5715
							Control vs. 12 dpi IT Only	-0.1667	-1.395 to 1.062	ns	0.9959
							Control vs. 12 dpi IT + IN	0	-1.228 to 1.228	ns	>0.9999
							4 dpi IT Only vs. 4 dpi IT +IN	0.3333	-0.8951 to 1.562	ns	0.9461
							4 dpi IT Only vs. 12 dpi IT Only	0.8333	-0.3951 to 2.062	ns	0.3414
							4 dpi IT Only vs. 12 dpi IT + IN	1	-0.2285 to 2.228	ns	0.1705
							4 dpi IT +IN vs. 12 dpi IT Only	0.5	-0.7285 to 1.728	ns	0.7984
							4 dpi IT +IN vs. 12 dpi IT + IN	0.6667	-0.5618 to 1.895	ns	0.5715
							12 dpi IT Only vs. 12 dpi IT + IN	0.1667	-1.062 to 1.395	ns	0.9959
							Perivascular Inflammation	Mean Diff.	95.00% CI of diff.	Summary	Adjusted P Value
							Control vs. 4 dpi IT Only	-2.333	-3.562 to -1.105	****	<0.0001
							Control vs. 4 dpi IT +IN	-2.167	-3.395 to -0.9382	****	<0.0001
							Control vs. 12 dpi IT Only	-0.3333	-1.562 to 0.8951	ns	0.9461
							Control vs. 12 dpi IT + IN	-0.8333	-2.062 to 0.3951	ns	0.3414
							4 dpi IT Only vs. 4 dpi IT +IN	0.1667	-1.062 to 1.395	ns	0.9959
							4 dpi IT Only vs. 12 dpi IT Only	2	0.7715 to 3.228	***	0.0001
							4 dpi IT Only vs. 12 dpi IT + IN	1.5	0.2715 to 2.728	**	0.0079
							4 dpi IT +IN vs. 12 dpi IT Only	1.833	0.6049 to 3.062	***	0.0005
							4 dpi IT +IN vs. 12 dpi IT + IN	1.333	0.1049 to 2.562	*	0.0258
							12 dpi IT Only vs. 12 dpi IT + IN	-0.5	-1.728 to 0.7285	ns	0.7984
							Vasculitis	Mean Diff.	95.00% CI of diff.	Summary	Adjusted P Value
							Control vs. 4 dpi IT Only	-1.5	-2.728 to -0.2715	**	0.0079
							Control vs. 4 dpi IT +IN	-1.167	-2.395 to 0.06179	ns	0.0718
							Control vs. 12 dpi IT Only	-0.5	-1.728 to 0.7285	ns	0.7984
							Control vs. 12 dpi IT + IN	-0.3333	-1.562 to 0.8951	ns	0.9461
							4 dpi IT Only vs. 4 dpi IT +IN	0.3333	-0.8951 to 1.562	ns	0.9461
							4 dpi IT Only vs. 12 dpi IT Only	1	-0.2285 to 2.228	ns	0.1705
							4 dpi IT Only vs. 12 dpi IT + IN	1.167	-0.06179 to 2.395	ns	0.0718
							4 dpi IT +IN vs. 12 dpi IT Only	0.6667	-0.5618 to 1.895	ns	0.5715
							4 dpi IT +IN vs. 12 dpi IT + IN	0.8333	-0.3951 to 2.062	ns	0.3414
							12 dpi IT Only vs. 12 dpi IT + IN	0.1667	-1.062 to 1.395	ns	0.9959
							Peribronchial inflammation	Mean Diff.	95.00% CI of diff.	Summary	Adjusted P Value
							Control vs. 4 dpi IT Only	-2.667	-3.895 to -1.438	****	<0.0001
							Control vs. 4 dpi IT +IN	-2.667	-3.895 to -1.438	****	<0.0001
							Control vs. 12 dpi IT Only	-0.6667	-1.895 to 0.5618	ns	0.5715
							Control vs. 12 dpi IT + IN	-1.333	-2.562 to -0.1049	*	0.0258
							4 dpi IT Only vs. 4 dpi IT +IN	0	-1.228 to 1.228	ns	>0.9999
							4 dpi IT Only vs. 12 dpi IT Only	2	0.7715 to 3.228	***	0.0001
							4 dpi IT Only vs. 12 dpi IT + IN	1.333	0.1049 to 2.562	*	0.0258
							4 dpi IT +IN vs. 12 dpi IT Only	2	0.7715 to 3.228	***	0.0001
							4 dpi IT +IN vs. 12 dpi IT + IN	1.333	0.1049 to 2.562	*	0.0258
							12 dpi IT Only vs. 12 dpi IT + IN	-0.6667	-1.895 to 0.5618	ns	0.5715
							Sm muscle hyperplasia	Mean Diff.	95.00% CI of diff.	Summary	Adjusted P Value
							Control vs. 4 dpi IT Only	-1.5	-2.728 to -0.2715	**	0.0079
							Control vs. 4 dpi IT +IN	-0.8333	-2.062 to 0.3951	ns	0.3414
							Control vs. 12 dpi IT Only	-0.1667	-1.395 to 1.062	ns	0.9959
							Control vs. 12 dpi IT + IN	-0.8333	-2.062 to 0.3951	ns	0.3414
							4 dpi IT Only vs. 4 dpi IT +IN	0.6667	-0.5618 to 1.895	ns	0.5715
							4 dpi IT Only vs. 12 dpi IT Only	1.333	0.1049 to 2.562	*	0.0258
							4 dpi IT Only vs. 12 dpi IT + IN	0.6667	-0.5618 to 1.895	ns	0.5715
							4 dpi IT +IN vs. 12 dpi IT Only	0.6667	-0.5618 to 1.895	ns	0.5715
							4 dpi IT +IN vs. 12 dpi IT + IN	0	-1.228 to 1.228	ns	>0.9999
							12 dpi IT Only vs. 12 dpi IT + IN	-0.6667	-1.895 to 0.5618	ns	0.5715
							Total Histologic Score	Mean Diff.	95.00% CI of diff.	Summary	Adjusted P Value
							Control vs. 4 dpi IT Only	-11.83	-20.15 to -3.519	**	0.0026
							Control vs. 4 dpi IT +IN	-11.83	-20.15 to -3.519	**	0.0026
							Control vs. 12 dpi IT Only	-2.333	-10.65 to 5.981	ns	0.9206
							Control vs. 12 dpi IT + IN	-5.667	-13.98 to 2.648	ns	0.2943
							4 dpi IT Only vs. 4 dpi IT +IN	0	-8.315 to 8.315	ns	>0.9999
							4 dpi IT Only vs. 12 dpi IT Only	9.5	1.185 to 17.81	*	0.0195
							4 dpi IT Only vs. 12 dpi IT + IN	6.167	-2.148 to 14.48	ns	0.2205
							4 dpi IT +IN vs. 12 dpi IT Only	9.5	1.185 to 17.81	*	0.0195
							4 dpi IT +IN vs. 12 dpi IT + IN	6.167	-2.148 to 14.48	ns	0.2205
							12 dpi IT Only vs. 12 dpi IT + IN	-3.333	-11.65 to 4.981	ns	0.7639

## Sheet: Lung IFA Combined
Table Analyzed	Lung IFA - Groups Combined															Group	Animal ID	IFA Score
																Control	7741	0
																Control	7767	0
ANOVA summary							Number of families	1								Control	7873	0
F	35.32						Number of comparisons per family	3								Control	7911	0
P value	<0.0001						Alpha	0.05								Control	8585	0
P value summary	****															Control	9549	0
Significant diff. among means (P < 0.05)?	Yes						Tukey's multiple comparisons test	Mean Diff.	95.00% CI of diff.	Summary	Adjusted P Value					4 dpi	7163	2
R squared	0.7235						Sham-inoculated vs. SARS-CoV-2+ 4 dpi	-2.75	-3.594 to -1.906	****	<0.0001	A-B				4 dpi	7253	4
							Sham-inoculated vs. SARS-CoV-2+ 12 dpi	-1.25	-2.094 to -0.4065	**	0.0029	A-C				4 dpi	7822	2
Brown-Forsythe test							SARS-CoV-2+ 4 dpi vs. SARS-CoV-2+ 12 dpi	1.5	0.8113 to 2.189	****	<0.0001	B-C				4 dpi	8152	2
F (DFn, DFd)	5.608 (2, 27)															4 dpi	8836	3
P value	0.0092						Test details	Mean 1	Mean 2	SE of diff.	n1	n2	q	DF		4 dpi	9671	4
P value summary	**						Sham-inoculated vs. SARS-CoV-2+ 4 dpi	0	2.75	0.3402	6	12	11.43	27		4 dpi	7512	3
Are SDs significantly different (P < 0.05)?	Yes						Sham-inoculated vs. SARS-CoV-2+ 12 dpi	0	1.25	0.3402	6	12	5.196	27		4 dpi	7627	3
							SARS-CoV-2+ 4 dpi vs. SARS-CoV-2+ 12 dpi	2.75	1.25	0.2778	12	12	7.637	27		4 dpi	8208	3
Bartlett's test																4 dpi	8313	4
Bartlett's statistic (corrected)																4 dpi	8780	2
P value																4 dpi	8942	1
P value summary																12 dpi	6159	2
Are SDs significantly different (P < 0.05)?																12 dpi	6353	2
																12 dpi	6515	1
ANOVA table	SS	DF	MS	F (DFn, DFd)	P value											12 dpi	7864	1
Treatment (between columns)	32.7	2	16.35	F (2, 27) = 35.32	P<0.0001											12 dpi	8976	1
Residual (within columns)	12.5	27	0.463													12 dpi	9255	1
Total	45.2	29														12 dpi	6507	1
																12 dpi	7423	2
Data summary																12 dpi	7733	1
Number of treatments (columns)	3															12 dpi	8135	1
Number of values (total)	30															12 dpi	8399	1
																12 dpi	8853	1

## Sheet: Lung Fibrosis
Table Analyzed	Lung Fibrosis						Number of families	1										Slide #	Animal ID	Fibrosis Score	Summated
Data sets analyzed	A-C						Number of comparisons per family	3									Sham	11	7741	1	2
							Alpha	0.05										12	7767	0
ANOVA summary																		15	7873	0
F	6.676						Tukey's multiple comparisons test	Mean Diff.	95.00% CI of diff.	Below threshold?	Summary	Adjusted P Value						16	7911	0
P value	0.0044						Sham-inoculated vs. SARS-CoV-2+ 4 dpi	-1.25	-2.179 to -0.3209	Yes	**	0.0068	A-B					22	8585	0
P value summary	**						Sham-inoculated vs. SARS-CoV-2+ 12 dpi	-1.25	-2.179 to -0.3209	Yes	**	0.0068	A-C					29	9549	1
Significant diff. among means (P < 0.05)?	Yes						SARS-CoV-2+ 4 dpi vs. SARS-CoV-2+ 12 dpi	0	-0.7586 to 0.7586	No	ns	>0.9999	B-C				4 dpi	5	7163	1	10
R squared	0.3309																	6	7253	1
							Test details	Mean 1	Mean 2	Mean Diff.	SE of diff.	n1	n2	q	DF			13	7822	2
Brown-Forsythe test							Sham-inoculated vs. SARS-CoV-2+ 4 dpi	0.3333	1.583	-1.25	0.3747	6	12	4.717	27			18	8152	2
F (DFn, DFd)	0.3076 (2, 27)						Sham-inoculated vs. SARS-CoV-2+ 12 dpi	0.3333	1.583	-1.25	0.3747	6	12	4.717	27			24	8836	1
P value	0.7378						SARS-CoV-2+ 4 dpi vs. SARS-CoV-2+ 12 dpi	1.583	1.583	0	0.306	12	12	0	27			30	9671	3
P value summary	ns																	8	7512	1	9
Are SDs significantly different (P < 0.05)?	No																	9	7627	3
																		19	8208	1
Bartlett's test																		20	8313	2
Bartlett's statistic (corrected)	1.176																	23	8780	1
P value	0.5553																	26	8942	1
P value summary	ns																12 dpi	1	6159	1	7
Are SDs significantly different (P < 0.05)?	No																	2	6353	1
																		4	6515	2
ANOVA table	SS	DF	MS	F (DFn, DFd)	P value													14	7864	2
Treatment (between columns)	7.5	2	3.75	F (2, 27) = 6.676	P=0.0044													27	8976	0
Residual (within columns)	15.17	27	0.5617															28	9255	1
Total	22.67	29																3	6507	2	12
																		7	7423	1
Data summary																		10	7733	2
Number of treatments (columns)	3																	17	8135	3
Number of values (total)	30																	21	8399	2
																		25	8853	2
																	0 = No increased collagen and/or fibrosis
																	1 = Minimal increase in collagen associated with inflammation
																	2 = Mild increase in collagen associated with inflammation
																	3 = Moderate increase in collagen associated with inflammation
																	4 = Severe fibrosis and marked increase in collagen associated with inflammation

## Sheet: Histology Trachea
	Trachea Histopathology Scores - Groups Combined						Within each row, compare columns (simple effects within rows)						Group	Animal ID	Ulceration	Diphtheritic membrane	Mucosal Inflammation	Submucosal gland Inflammation	Muscular/serosal Inflammation	Total
													Control	7741	0	0	0	0	0	0
Two-way ANOVA	Ordinary						Number of families	5					Control	7767	0	0	0	0	0	0
Alpha	0.05						Number of comparisons per family	3					Control	7873	0	0	0	0	0	0
							Alpha	0.05					Control	7911	0	0	0	0	0	0
Source of Variation	% of total variation	P value	P value summary	Significant?									Control	8585	0	0	0	2	1	3
Interaction	7.699	0.0128	*	Yes			Tukey's multiple comparisons test						Control	9549	0	0	0	1	0	1
Histologic Score	14.25	<0.0001	****	Yes									4 dpi	7163	4	4	4	3	2	17
Treatment	20.73	<0.0001	****	Yes			Ulceration	Predicted (LS) mean diff.	95.00% CI of diff.	Summary	Adjusted P Value		4 dpi	7253	4	4	4	4	2	18
							Control vs. 4 dpi IT Only	-1.25	-2.522 to 0.02239	ns	0.0553		4 dpi	7822	0	0	4	4	1	9
ANOVA table	SS (Type III)	DF	MS	F (DFn, DFd)	P value		Control vs. 12 dpi IT Only	0	-1.272 to 1.272	ns	>0.9999		4 dpi	8152	0	0	2	2	0	4
Interaction	23.53	8	2.941	F (8, 135) = 2.550	P=0.0128		4 dpi IT Only vs. 12 dpi IT Only	1.25	0.2111 to 2.289	*	0.0139		4 dpi	8836	0	0	0	3	0	3
Histologic Score	43.56	4	10.89	F (4, 135) = 9.444	P<0.0001								4 dpi	9671	0	0	4	4	0	8
Treatment	63.34	2	31.67	F (2, 135) = 27.47	P<0.0001		Diphtheritic membrane	Predicted (LS) mean diff.	95.00% CI of diff.	Summary	Adjusted P Value		4 dpi	7512	0	0	1	3	0	4
Residual	155.7	135	1.153				Control vs. 4 dpi IT Only	-1.25	-2.522 to 0.02239	ns	0.0553		4 dpi	7627	4	4	4	4	0	16
							Control vs. 12 dpi IT Only	-4.441e-16	-1.272 to 1.272	ns	>0.9999		4 dpi	8208	3	3	4	3	2	15
Data summary							4 dpi IT Only vs. 12 dpi IT Only	1.25	0.2111 to 2.289	*	0.0139		4 dpi	8313	0	0	1	3	0	4
Number of columns (Treatment)	3												4 dpi	8780	0	0	0	1	0	1
Number of rows (Histologic Score)	5						Mucosal Inflammation	Predicted (LS) mean diff.	95.00% CI of diff.	Summary	Adjusted P Value		4 dpi	8942	0	0	1	3	0	4
Number of values	150						Control vs. 4 dpi IT Only	-2.417	-3.689 to -1.144	****	<0.0001		12 dpi	6159	0	0	0	2	3	5
							Control vs. 12 dpi IT Only	-0.25	-1.522 to 1.022	ns	0.8875		12 dpi	6353	0	0	0	2	0	2
							4 dpi IT Only vs. 12 dpi IT Only	2.167	1.128 to 3.206	****	<0.0001		12 dpi	6515	0	0	0	3	0	3
													12 dpi	7864	0	0	0	2	0	2
							Submucosal Inflammation	Predicted (LS) mean diff.	95.00% CI of diff.	Summary	Adjusted P Value		12 dpi	8976	0	0	1	3	0	4
							Control vs. 4 dpi IT Only	-2.583	-3.856 to -1.311	****	<0.0001		12 dpi	9255	0	0	0	1	0	1
							Control vs. 12 dpi IT Only	-1.583	-2.856 to -0.3109	*	0.0104		12 dpi	6507	0	0	0	2	0	2
							4 dpi IT Only vs. 12 dpi IT Only	1	-0.03890 to 2.039	ns	0.0619		12 dpi	7423	0	0	0	3	3	6
													12 dpi	7733	0	0	0	3	1	4
							Muscular Inflammation	Predicted (LS) mean diff.	95.00% CI of diff.	Summary	Adjusted P Value		12 dpi	8135	0	0	0	1	0	1
							Control vs. 4 dpi IT Only	-0.4167	-1.689 to 0.8557	ns	0.7183		12 dpi	8399	0	0	1	1	0	2
							Control vs. 12 dpi IT Only	-0.4167	-1.689 to 0.8557	ns	0.7183		12 dpi	8853	0	0	1	2	0	3
							4 dpi IT Only vs. 12 dpi IT Only	-4.441e-16	-1.039 to 1.039	ns	>0.9999

## Sheet: Histology Trachea by Route
	Trachea Histopathology Scores by Inoculation Route						Within each row, compare columns (simple effects within rows)						Group	Animal ID	Ulceration	Diphtheritic membrane	Mucosal Inflammation	Submucosal gland Inflammation	Muscular/serosal Inflammation	Total
													Control	7741	0	0	0	0	0	0
Two-way ANOVA	Ordinary						Number of families	5					Control	7767	0	0	0	0	0	0
Alpha	0.05						Number of comparisons per family	10					Control	7873	0	0	0	0	0	0
							Alpha	0.05					Control	7911	0	0	0	0	0	0
Source of Variation	% of total variation	P value	P value summary	Significant?									Control	8585	0	0	0	2	1	3
Interaction	8.43	0.181	ns	No			Tukey's multiple comparisons test	Mean Diff.	95.00% CI of diff.	Summary	Adjusted P Value		Control	9549	0	0	0	1	0	1
Histologic Score	20.63	<0.0001	****	Yes									4 dpi IT	7163	4	4	4	3	2	17
Treatment	21.96	<0.0001	****	Yes			Ulceration						4 dpi IT	7253	4	4	4	4	2	18
							Control vs. 4 dpi IT Only	-1.333	-3.082 to 0.4154	ns	0.2221		4 dpi IT	7822	0	0	4	4	1	9
ANOVA table	SS	DF	MS	F (DFn, DFd)	P value		Control vs. 4 dpi IT +IN	-1.167	-2.915 to 0.5820	ns	0.3517		4 dpi IT	8152	0	0	2	2	0	4
Interaction	25.76	16	1.61	F (16, 125) = 1.345	P=0.1810		Control vs. 12 dpi IT Only	0	-1.749 to 1.749	ns	>0.9999		4 dpi IT	8836	0	0	0	3	0	3
Histologic Score	63.04	4	15.76	F (4, 125) = 13.16	P<0.0001		Control vs. 12 dpi IT + IN	0	-1.749 to 1.749	ns	>0.9999		4 dpi IT	9671	0	0	4	4	0	8
Treatment	67.11	4	16.78	F (4, 125) = 14.01	P<0.0001		4 dpi IT Only vs. 4 dpi IT +IN	0.1667	-1.582 to 1.915	ns	0.9989		4 dpi IT+IN	7512	0	0	1	3	0	4
Residual	149.7	125	1.197				4 dpi IT Only vs. 12 dpi IT Only	1.333	-0.4154 to 3.082	ns	0.2221		4 dpi IT+IN	7627	4	4	4	4	0	16
							4 dpi IT Only vs. 12 dpi IT + IN	1.333	-0.4154 to 3.082	ns	0.2221		4 dpi IT+IN	8208	3	3	4	3	2	15
Data summary							4 dpi IT +IN vs. 12 dpi IT Only	1.167	-0.5820 to 2.915	ns	0.3517		4 dpi IT+IN	8313	0	0	1	3	0	4
Number of columns (Treatment)	5						4 dpi IT +IN vs. 12 dpi IT + IN	1.167	-0.5820 to 2.915	ns	0.3517		4 dpi IT+IN	8780	0	0	0	1	0	1
Number of rows (Histologic Score)	5						12 dpi IT Only vs. 12 dpi IT + IN	0	-1.749 to 1.749	ns	>0.9999		4 dpi IT+IN	8942	0	0	1	3	0	4
Number of values	150												12 dpi IT	6159	0	0	0	2	3	5
							Diphtheritic membrane						12 dpi IT	6353	0	0	0	2	0	2
							Control vs. 4 dpi IT Only	-1.333	-3.082 to 0.4154	ns	0.2221		12 dpi IT	6515	0	0	0	3	0	3
							Control vs. 4 dpi IT +IN	-1.167	-2.915 to 0.5820	ns	0.3517		12 dpi IT	7864	0	0	0	2	0	2
							Control vs. 12 dpi IT Only	0	-1.749 to 1.749	ns	>0.9999		12 dpi IT	8976	0	0	1	3	0	4
							Control vs. 12 dpi IT + IN	0	-1.749 to 1.749	ns	>0.9999		12 dpi IT	9255	0	0	0	1	0	1
							4 dpi IT Only vs. 4 dpi IT +IN	0.1667	-1.582 to 1.915	ns	0.9989		12 dpi TI+IN	6507	0	0	0	2	0	2
							4 dpi IT Only vs. 12 dpi IT Only	1.333	-0.4154 to 3.082	ns	0.2221		12 dpi TI+IN	7423	0	0	0	3	3	6
							4 dpi IT Only vs. 12 dpi IT + IN	1.333	-0.4154 to 3.082	ns	0.2221		12 dpi TI+IN	7733	0	0	0	3	1	4
							4 dpi IT +IN vs. 12 dpi IT Only	1.167	-0.5820 to 2.915	ns	0.3517		12 dpi TI+IN	8135	0	0	0	1	0	1
							4 dpi IT +IN vs. 12 dpi IT + IN	1.167	-0.5820 to 2.915	ns	0.3517		12 dpi TI+IN	8399	0	0	1	1	0	2
							12 dpi IT Only vs. 12 dpi IT + IN	0	-1.749 to 1.749	ns	>0.9999		12 dpi TI+IN	8853	0	0	1	2	0	3
							Mucosal Inflammation
							Control vs. 4 dpi IT Only	-3	-4.749 to -1.251	****	<0.0001
							Control vs. 4 dpi IT +IN	-1.833	-3.582 to -0.08464	*	0.0349
							Control vs. 12 dpi IT Only	-0.1667	-1.915 to 1.582	ns	0.9989
							Control vs. 12 dpi IT + IN	-0.3333	-2.082 to 1.415	ns	0.9844
							4 dpi IT Only vs. 4 dpi IT +IN	1.167	-0.5820 to 2.915	ns	0.3517
							4 dpi IT Only vs. 12 dpi IT Only	2.833	1.085 to 4.582	***	0.0002
							4 dpi IT Only vs. 12 dpi IT + IN	2.667	0.9180 to 4.415	***	0.0004
							4 dpi IT +IN vs. 12 dpi IT Only	1.667	-0.08202 to 3.415	ns	0.0696
							4 dpi IT +IN vs. 12 dpi IT + IN	1.5	-0.2487 to 3.249	ns	0.1293
							12 dpi IT Only vs. 12 dpi IT + IN	-0.1667	-1.915 to 1.582	ns	0.9989
							Submucosal Inflammation
							Control vs. 4 dpi IT Only	-2.833	-4.582 to -1.085	***	0.0002
							Control vs. 4 dpi IT +IN	-2.333	-4.082 to -0.5846	**	0.003
							Control vs. 12 dpi IT Only	-1.667	-3.415 to 0.08202	ns	0.0696
							Control vs. 12 dpi IT + IN	-1.5	-3.249 to 0.2487	ns	0.1293
							4 dpi IT Only vs. 4 dpi IT +IN	0.5	-1.249 to 2.249	ns	0.9327
							4 dpi IT Only vs. 12 dpi IT Only	1.167	-0.5820 to 2.915	ns	0.3517
							4 dpi IT Only vs. 12 dpi IT + IN	1.333	-0.4154 to 3.082	ns	0.2221
							4 dpi IT +IN vs. 12 dpi IT Only	0.6667	-1.082 to 2.415	ns	0.8288
							4 dpi IT +IN vs. 12 dpi IT + IN	0.8333	-0.9154 to 2.582	ns	0.6799
							12 dpi IT Only vs. 12 dpi IT + IN	0.1667	-1.582 to 1.915	ns	0.9989
							Muscular Inflammation
							Control vs. 4 dpi IT Only	-0.6667	-2.415 to 1.082	ns	0.8288
							Control vs. 4 dpi IT +IN	-0.1667	-1.915 to 1.582	ns	0.9989
							Control vs. 12 dpi IT Only	-0.3333	-2.082 to 1.415	ns	0.9844
							Control vs. 12 dpi IT + IN	-0.5	-2.249 to 1.249	ns	0.9327
							4 dpi IT Only vs. 4 dpi IT +IN	0.5	-1.249 to 2.249	ns	0.9327
							4 dpi IT Only vs. 12 dpi IT Only	0.3333	-1.415 to 2.082	ns	0.9844
							4 dpi IT Only vs. 12 dpi IT + IN	0.1667	-1.582 to 1.915	ns	0.9989
							4 dpi IT +IN vs. 12 dpi IT Only	-0.1667	-1.915 to 1.582	ns	0.9989
							4 dpi IT +IN vs. 12 dpi IT + IN	-0.3333	-2.082 to 1.415	ns	0.9844
							12 dpi IT Only vs. 12 dpi IT + IN	-0.1667	-1.915 to 1.582	ns	0.9989

## Sheet: Histology TBLN
	TBLN Histopathology Scores - Groups Combined						Within each row, compare columns (simple effects within rows)						Group	Animal ID	Lymohoid Hyperplasia	Sinusoidal Histiocytosis	Sinusoisal Neutrophils	Edema	Perinodal Inflammation	Total
													Control	7741	0	0	0	0	0	0
Two-way ANOVA	Ordinary						Number of families	5					Control	7767	0	0	0	2	0	2
Alpha	0.05						Number of comparisons per family	3					Control	7873	0	4	1	2	0	7
							Alpha	0.05					Control	7911	1	0	1	0	0	2
Source of Variation	% of total variation	P value	P value summary	Significant?									Control	8585	2	3	0	1	0	6
Interaction	19.2	<0.0001	****	Yes			Tukey's multiple comparisons test						Control	9549	2	4	1	0	0	7
Histologic Score	20.66	<0.0001	****	Yes									4 dpi	7163	2	3	1	0	3	9
Treatment	3.825	0.0065	**	Yes			Lymohoid Hyperplasia	Predicted (LS) mean diff.	95.00% CI of diff.	Summary	Adjusted P Value		4 dpi	7253	0	2	1	0	2	5
							Control vs. 4 dpi IT Only	-0.6667	-1.782 to 0.4489	ns	0.3354		4 dpi	7822	3	4	1	0	2	10
ANOVA table	SS (Type III)	DF	MS	F (DFn, DFd)	P value		Control vs. 12 dpi IT Only	-2.667	-3.782 to -1.551	****	<0.0001		4 dpi	8152	2	0	0	0	0	2
Interaction	46.47	8	5.809	F (8, 135) = 6.554	P<0.0001		4 dpi IT Only vs. 12 dpi IT Only	-2	-2.911 to -1.089	****	<0.0001		4 dpi	8836	0	2	1	0	0	3
Histologic Score	50.03	4	12.51	F (4, 135) = 14.11	P<0.0001								4 dpi	9671	2	3	1	0	2	8
Treatment	9.26	2	4.63	F (2, 135) = 5.223	P=0.0065		Sinusoidal Histiocytosis	Predicted (LS) mean diff.	95.00% CI of diff.	Summary	Adjusted P Value		4 dpi	7512	2	3	2	0	3	10
Residual	119.7	135	0.8864				Control vs. 4 dpi IT Only	-0.5833	-1.699 to 0.5323	ns	0.4323		4 dpi	7627	0	4	2	3	1	10
							Control vs. 12 dpi IT Only	0.3333	-0.7823 to 1.449	ns	0.7591		4 dpi	8208	1	1	1	0	1	4
Data summary							4 dpi IT Only vs. 12 dpi IT Only	0.9167	0.005780 to 1.828	*	0.0482		4 dpi	8313	2	3	0	1	2	8
Number of columns (Treatment)	3												4 dpi	8780	2	2	2	0	1	7
Number of rows (Histologic Score)	5						Sinusoisal Neutrophils	Predicted (LS) mean diff.	95.00% CI of diff.	Summary	Adjusted P Value		4 dpi	8942	2	2	1	0	2	7
Number of values	150						Control vs. 4 dpi IT Only	-0.5833	-1.699 to 0.5323	ns	0.4323		12 dpi	6159	3.5	1	1	0	2	7.5
							Control vs. 12 dpi IT Only	-0.4167	-1.532 to 0.6989	ns	0.6506		12 dpi	6353	4	1	0	0	1	6
							4 dpi IT Only vs. 12 dpi IT Only	0.1667	-0.7442 to 1.078	ns	0.9016		12 dpi	6515	3	2	0	2	1	8
													12 dpi	7864	3	1	1	0	3	8
							Edema	Predicted (LS) mean diff.	95.00% CI of diff.	Summary	Adjusted P Value		12 dpi	8976	3.5	2	0	0	0	5.5
							Control vs. 4 dpi IT Only	0.5	-0.6156 to 1.616	ns	0.5392		12 dpi	9255	3.5	1	0	0	1	5.5
							Control vs. 12 dpi IT Only	0.6667	-0.4489 to 1.782	ns	0.3354		12 dpi	6507	4	1	0	0	1	6
							4 dpi IT Only vs. 12 dpi IT Only	0.1667	-0.7442 to 1.078	ns	0.9016		12 dpi	7423	3	2	3	0	1	9
													12 dpi	7733	4	2	1	0	0	7
							Perinodal Inflammation	Predicted (LS) mean diff.	95.00% CI of diff.	Summary	Adjusted P Value		12 dpi	8135	4	0	0	0	0	4
							Control vs. 4 dpi IT Only	-1.583	-2.699 to -0.4677	**	0.0029		12 dpi	8399	3.5	2	2	0	2	9.5
							Control vs. 12 dpi IT Only	-1.167	-2.282 to -0.05106	*	0.0381		12 dpi	8853	3	3	3	0	2	11
							4 dpi IT Only vs. 12 dpi IT Only	0.4167	-0.4942 to 1.328	ns	0.5256

## Sheet: Histology TBLN by Route
Table Analyzed	TBLN Histopathology Scores by Inoculation Route						Within each row, compare columns (simple effects within rows)						Group	Animal ID	Lymohoid Hyperplasia	Sinusoidal Histiocytosis	Sinusoisal Neutrophils	Edema	Perinodal Inflammation	Total
													Control	7741	NP	NP	NP	NP	NP	0
Two-way ANOVA	Ordinary						Number of families	5					Control	7767	0	0	0	2	0	2
Alpha	0.05						Number of comparisons per family	10					Control	7873	0	4	1	2	0	7
							Alpha	0.05					Control	7911	1	0	1	0	0	2
Source of Variation	% of total variation	P value	P value summary	Significant?									Control	8585	2	3	0	1	0	6
Interaction	21.45	<0.0001	****	Yes			Tukey's multiple comparisons test	Mean Diff.	95.00% CI of diff.	Summary	Adjusted P Value		Control	9549	2	4	1	0	0	7
Histologic Score	27.55	<0.0001	****	Yes									4 dpi IT	7163	2	3	1	0	3	9
Treatment	4.63	0.0174	*	Yes			Lymohoid Hyperplasia						4 dpi IT	7253	0	2	1	0	2	5
							Control vs. 4 dpi IT Only	-0.6667	-2.181 to 0.8477	ns	0.7406		4 dpi IT	7822	3	4	1	0	2	10
ANOVA table	SS	DF	MS	F (DFn, DFd)	P value		Control vs. 4 dpi IT +IN	-0.6667	-2.181 to 0.8477	ns	0.7406		4 dpi IT	8152	2	0	0	0	0	2
Interaction	51.94	16	3.246	F (16, 125) = 3.615	P<0.0001		Control vs. 12 dpi IT Only	-2.583	-4.098 to -1.069	****	<0.0001		4 dpi IT	8836	0	2	1	0	0	3
Histologic Score	66.69	4	16.67	F (4, 125) = 18.57	P<0.0001		Control vs. 12 dpi IT + IN	-2.75	-4.264 to -1.236	****	<0.0001		4 dpi IT	9671	2	3	1	0	2	8
Treatment	11.21	4	2.803	F (4, 125) = 3.121	P=0.0174		4 dpi IT Only vs. 4 dpi IT +IN	0	-1.514 to 1.514	ns	>0.9999		4 dpi IT+IN	7512	2	3	2	0	3	10
Residual	112.3	125	0.898				4 dpi IT Only vs. 12 dpi IT Only	-1.917	-3.431 to -0.4023	**	0.0057		4 dpi IT+IN	7627	0	4	2	3	1	10
							4 dpi IT Only vs. 12 dpi IT + IN	-2.083	-3.598 to -0.5689	**	0.002		4 dpi IT+IN	8208	1	1	1	0	1	4
Data summary							4 dpi IT +IN vs. 12 dpi IT Only	-1.917	-3.431 to -0.4023	**	0.0057		4 dpi IT+IN	8313	2	3	0	1	2	8
Number of columns (Treatment)	5						4 dpi IT +IN vs. 12 dpi IT + IN	-2.083	-3.598 to -0.5689	**	0.002		4 dpi IT+IN	8780	2	2	2	0	1	7
Number of rows (Histologic Score)	5						12 dpi IT Only vs. 12 dpi IT + IN	-0.1667	-1.681 to 1.348	ns	0.9981		4 dpi IT+IN	8942	2	2	1	0	2	7
Number of values	150												12 dpi IT	6159	3.5	1	1	0	2	7.5
							Sinusoidal Histiocytosis						12 dpi IT	6353	4	1	0	0	1	6
							Control vs. 4 dpi IT Only	-0.5	-2.014 to 1.014	ns	0.8911		12 dpi IT	6515	3	2	0	2	1	8
							Control vs. 4 dpi IT +IN	-0.6667	-2.181 to 0.8477	ns	0.7406		12 dpi IT	7864	3	1	1	0	3	8
							Control vs. 12 dpi IT Only	0.5	-1.014 to 2.014	ns	0.8911		12 dpi IT	8976	3.5	2	0	0	0	5.5
							Control vs. 12 dpi IT + IN	0.1667	-1.348 to 1.681	ns	0.9981		12 dpi IT	9255	3.5	1	0	0	1	5.5
							4 dpi IT Only vs. 4 dpi IT +IN	-0.1667	-1.681 to 1.348	ns	0.9981		12 dpi TI+IN	6507	4	1	0	0	1	6
							4 dpi IT Only vs. 12 dpi IT Only	1	-0.5144 to 2.514	ns	0.3624		12 dpi TI+IN	7423	3	2	3	0	1	9
							4 dpi IT Only vs. 12 dpi IT + IN	0.6667	-0.8477 to 2.181	ns	0.7406		12 dpi TI+IN	7733	4	2	1	0	0	7
							4 dpi IT +IN vs. 12 dpi IT Only	1.167	-0.3477 to 2.681	ns	0.213		12 dpi TI+IN	8135	4	0	0	0	0	4
							4 dpi IT +IN vs. 12 dpi IT + IN	0.8333	-0.6811 to 2.348	ns	0.5495		12 dpi TI+IN	8399	3.5	2	2	0	2	9.5
							12 dpi IT Only vs. 12 dpi IT + IN	-0.3333	-1.848 to 1.181	ns	0.9734		12 dpi TI+IN	8853	3	3	3	0	2	11
							Sinusoisal Neutrophils
							Control vs. 4 dpi IT Only	-0.3333	-1.848 to 1.181	ns	0.9734
							Control vs. 4 dpi IT +IN	-0.8333	-2.348 to 0.6811	ns	0.5495
							Control vs. 12 dpi IT Only	0.1667	-1.348 to 1.681	ns	0.9981
							Control vs. 12 dpi IT + IN	-1	-2.514 to 0.5144	ns	0.3624
							4 dpi IT Only vs. 4 dpi IT +IN	-0.5	-2.014 to 1.014	ns	0.8911
							4 dpi IT Only vs. 12 dpi IT Only	0.5	-1.014 to 2.014	ns	0.8911
							4 dpi IT Only vs. 12 dpi IT + IN	-0.6667	-2.181 to 0.8477	ns	0.7406
							4 dpi IT +IN vs. 12 dpi IT Only	1	-0.5144 to 2.514	ns	0.3624
							4 dpi IT +IN vs. 12 dpi IT + IN	-0.1667	-1.681 to 1.348	ns	0.9981
							12 dpi IT Only vs. 12 dpi IT + IN	-1.167	-2.681 to 0.3477	ns	0.213
							Edema
							Control vs. 4 dpi IT Only	0.8333	-0.6811 to 2.348	ns	0.5495
							Control vs. 4 dpi IT +IN	0.1667	-1.348 to 1.681	ns	0.9981
							Control vs. 12 dpi IT Only	0.5	-1.014 to 2.014	ns	0.8911
							Control vs. 12 dpi IT + IN	0.8333	-0.6811 to 2.348	ns	0.5495
							4 dpi IT Only vs. 4 dpi IT +IN	-0.6667	-2.181 to 0.8477	ns	0.7406
							4 dpi IT Only vs. 12 dpi IT Only	-0.3333	-1.848 to 1.181	ns	0.9734
							4 dpi IT Only vs. 12 dpi IT + IN	0	-1.514 to 1.514	ns	>0.9999
							4 dpi IT +IN vs. 12 dpi IT Only	0.3333	-1.181 to 1.848	ns	0.9734
							4 dpi IT +IN vs. 12 dpi IT + IN	0.6667	-0.8477 to 2.181	ns	0.7406
							12 dpi IT Only vs. 12 dpi IT + IN	0.3333	-1.181 to 1.848	ns	0.9734
							Perinodal Inflammation
							Control vs. 4 dpi IT Only	-1.5	-3.014 to 0.01441	ns	0.0535
							Control vs. 4 dpi IT +IN	-1.667	-3.181 to -0.1523	*	0.0232
							Control vs. 12 dpi IT Only	-1.333	-2.848 to 0.1811	ns	0.1123
							Control vs. 12 dpi IT + IN	-1	-2.514 to 0.5144	ns	0.3624
							4 dpi IT Only vs. 4 dpi IT +IN	-0.1667	-1.681 to 1.348	ns	0.9981
							4 dpi IT Only vs. 12 dpi IT Only	0.1667	-1.348 to 1.681	ns	0.9981
							4 dpi IT Only vs. 12 dpi IT + IN	0.5	-1.014 to 2.014	ns	0.8911
							4 dpi IT +IN vs. 12 dpi IT Only	0.3333	-1.181 to 1.848	ns	0.9734
							4 dpi IT +IN vs. 12 dpi IT + IN	0.6667	-0.8477 to 2.181	ns	0.7406
							12 dpi IT Only vs. 12 dpi IT + IN	0.3333	-1.181 to 1.848	ns	0.9734

## Sheet: Histology Heart by Route
Table Analyzed	Heart Histopathology Scores by Inoculation Route						Within each row, compare columns (simple effects within rows)						Group	Animal ID	Lymphocytic Myocarditis	Macrophage Infiltration	Small Vessel Thrombosis	Myocardial Disarray	Ischemic Necrosis (infarction)	Total
													Control	7741	1	0	0	0	0	1
Two-way ANOVA	Ordinary						Number of families	6					Control	7767	1	1	0	0	0	2
Alpha	0.05						Number of comparisons per family	10					Control	7873	0	0	0	0	0	0
							Alpha	0.05					Control	7911	1	1	0	0	0	2
Source of Variation	% of total variation	P value	P value summary	Significant?									Control	8585	1	0	0	0	0	1
Interaction	21.45	<0.0001	****	Yes			Tukey's multiple comparisons test	Mean Diff.	95.00% CI of diff.	Summary	Adjusted P Value		Control	9549	1	0	0	0	0	1
Histologic Score	27.55	<0.0001	****	Yes									4 dpi IT	7163	1	0	0	0	0	1
Treatment	4.63	0.0174	*	Yes			Lymphocytic Myocarditis						4 dpi IT	7253	1	0	0	0	0	1
							Control vs. 4 dpi IT Only	0	-0.5674 to 0.5674	ns	>0.9999		4 dpi IT	7822	1	0	0	0	0	1
ANOVA table	SS	DF	MS	F (DFn, DFd)	P value		Control vs. 4 dpi IT +IN	0.1667	-0.4007 to 0.7340	ns	0.9269		4 dpi IT	8152	1	0	0	0	0	1
Interaction	51.94	16	3.246	F (16, 125) = 3.615	P<0.0001		Control vs. 12 dpi IT Only	0.3333	-0.2340 to 0.9007	ns	0.4856		4 dpi IT	8836	0	0	0	0	0	0
Histologic Score	66.69	4	16.67	F (4, 125) = 18.57	P<0.0001		Control vs. 12 dpi IT + IN	0.1667	-0.4007 to 0.7340	ns	0.9269		4 dpi IT	9671	1	0	0	0	0	1
Treatment	11.21	4	2.803	F (4, 125) = 3.121	P=0.0174		4 dpi IT Only vs. 4 dpi IT +IN	0.1667	-0.4007 to 0.7340	ns	0.9269		4 dpi IT+IN	7512	1	1	0	0	0	2
Residual	112.3	125	0.898				4 dpi IT Only vs. 12 dpi IT Only	0.3333	-0.2340 to 0.9007	ns	0.4856		4 dpi IT+IN	7627	1	0	0	0	0	1
							4 dpi IT Only vs. 12 dpi IT + IN	0.1667	-0.4007 to 0.7340	ns	0.9269		4 dpi IT+IN	8208	1	1	0	0	0	2
Data summary							4 dpi IT +IN vs. 12 dpi IT Only	0.1667	-0.4007 to 0.7340	ns	0.9269		4 dpi IT+IN	8313	0	0	0	0	0	0
Number of columns (Treatment)	5						4 dpi IT +IN vs. 12 dpi IT + IN	0	-0.5674 to 0.5674	ns	>0.9999		4 dpi IT+IN	8780	0	0	0	0	0	0
Number of rows (Histologic Score)	5						12 dpi IT Only vs. 12 dpi IT + IN	-0.1667	-0.7340 to 0.4007	ns	0.9269		4 dpi IT+IN	8942	1	0	0	0	0	1
Number of values	150												12 dpi IT	6159	0	0	0	0	0	0
							Macrophage Infiltration						12 dpi IT	6353	1	0	0	0	0	1
							Control vs. 4 dpi IT Only	0.3333	-0.2340 to 0.9007	ns	0.4856		12 dpi IT	6515	0	0	0	0	0	0
							Control vs. 4 dpi IT +IN	0	-0.5674 to 0.5674	ns	>0.9999		12 dpi IT	7864	0	0	0	0	0	0
							Control vs. 12 dpi IT Only	0.3333	-0.2340 to 0.9007	ns	0.4856		12 dpi IT	8976	1	0	0	0	0	1
							Control vs. 12 dpi IT + IN	0.3333	-0.2340 to 0.9007	ns	0.4856		12 dpi IT	9255	1	0	0	0	0	1
							4 dpi IT Only vs. 4 dpi IT +IN	-0.3333	-0.9007 to 0.2340	ns	0.4856		12 dpi TI+IN	6507	1	0	0	0	0	1
							4 dpi IT Only vs. 12 dpi IT Only	0	-0.5674 to 0.5674	ns	>0.9999		12 dpi TI+IN	7423	1	0	0	0	0	1
							4 dpi IT Only vs. 12 dpi IT + IN	0	-0.5674 to 0.5674	ns	>0.9999		12 dpi TI+IN	7733	0	0	0	0	0	0
							4 dpi IT +IN vs. 12 dpi IT Only	0.3333	-0.2340 to 0.9007	ns	0.4856		12 dpi TI+IN	8135	1	0	0	0	0	1
							4 dpi IT +IN vs. 12 dpi IT + IN	0.3333	-0.2340 to 0.9007	ns	0.4856		12 dpi TI+IN	8399	1	0	0	0	0	1
							12 dpi IT Only vs. 12 dpi IT + IN	0	-0.5674 to 0.5674	ns	>0.9999		12 dpi TI+IN	8853	0	0	0	0	0	0
							Small Vessel Thrombosis
							Control vs. 4 dpi IT Only	0	-0.5674 to 0.5674	ns	>0.9999
							Control vs. 4 dpi IT +IN	0	-0.5674 to 0.5674	ns	>0.9999
							Control vs. 12 dpi IT Only	0	-0.5674 to 0.5674	ns	>0.9999
							Control vs. 12 dpi IT + IN	0	-0.5674 to 0.5674	ns	>0.9999
							4 dpi IT Only vs. 4 dpi IT +IN	0	-0.5674 to 0.5674	ns	>0.9999
							4 dpi IT Only vs. 12 dpi IT Only	0	-0.5674 to 0.5674	ns	>0.9999
							4 dpi IT Only vs. 12 dpi IT + IN	0	-0.5674 to 0.5674	ns	>0.9999
							4 dpi IT +IN vs. 12 dpi IT Only	0	-0.5674 to 0.5674	ns	>0.9999
							4 dpi IT +IN vs. 12 dpi IT + IN	0	-0.5674 to 0.5674	ns	>0.9999
							12 dpi IT Only vs. 12 dpi IT + IN	0	-0.5674 to 0.5674	ns	>0.9999
							Myocardial Disarray
							Control vs. 4 dpi IT Only	0	-0.5674 to 0.5674	ns	>0.9999
							Control vs. 4 dpi IT +IN	0	-0.5674 to 0.5674	ns	>0.9999
							Control vs. 12 dpi IT Only	0	-0.5674 to 0.5674	ns	>0.9999
							Control vs. 12 dpi IT + IN	0	-0.5674 to 0.5674	ns	>0.9999
							4 dpi IT Only vs. 4 dpi IT +IN	0	-0.5674 to 0.5674	ns	>0.9999
							4 dpi IT Only vs. 12 dpi IT Only	0	-0.5674 to 0.5674	ns	>0.9999
							4 dpi IT Only vs. 12 dpi IT + IN	0	-0.5674 to 0.5674	ns	>0.9999
							4 dpi IT +IN vs. 12 dpi IT Only	0	-0.5674 to 0.5674	ns	>0.9999
							4 dpi IT +IN vs. 12 dpi IT + IN	0	-0.5674 to 0.5674	ns	>0.9999
							12 dpi IT Only vs. 12 dpi IT + IN	0	-0.5674 to 0.5674	ns	>0.9999
							Ischemic Necrosis (infarction)
							Control vs. 4 dpi IT Only	0	-0.5674 to 0.5674	ns	>0.9999
							Control vs. 4 dpi IT +IN	0	-0.5674 to 0.5674	ns	>0.9999
							Control vs. 12 dpi IT Only	0	-0.5674 to 0.5674	ns	>0.9999
							Control vs. 12 dpi IT + IN	0	-0.5674 to 0.5674	ns	>0.9999
							4 dpi IT Only vs. 4 dpi IT +IN	0	-0.5674 to 0.5674	ns	>0.9999
							4 dpi IT Only vs. 12 dpi IT Only	0	-0.5674 to 0.5674	ns	>0.9999
							4 dpi IT Only vs. 12 dpi IT + IN	0	-0.5674 to 0.5674	ns	>0.9999
							4 dpi IT +IN vs. 12 dpi IT Only	0	-0.5674 to 0.5674	ns	>0.9999
							4 dpi IT +IN vs. 12 dpi IT + IN	0	-0.5674 to 0.5674	ns	>0.9999
							12 dpi IT Only vs. 12 dpi IT + IN	0	-0.5674 to 0.5674	ns	>0.9999
							Total
							Control vs. 4 dpi IT Only	0.3333	-0.2340 to 0.9007	ns	0.4856
							Control vs. 4 dpi IT +IN	0.1667	-0.4007 to 0.7340	ns	0.9269
							Control vs. 12 dpi IT Only	0.6667	0.09929 to 1.234	*	0.0125
							Control vs. 12 dpi IT + IN	0.5	-0.06738 to 1.067	ns	0.1122
							4 dpi IT Only vs. 4 dpi IT +IN	-0.1667	-0.7340 to 0.4007	ns	0.9269
							4 dpi IT Only vs. 12 dpi IT Only	0.3333	-0.2340 to 0.9007	ns	0.4856
							4 dpi IT Only vs. 12 dpi IT + IN	0.1667	-0.4007 to 0.7340	ns	0.9269
							4 dpi IT +IN vs. 12 dpi IT Only	0.5	-0.06738 to 1.067	ns	0.1122
							4 dpi IT +IN vs. 12 dpi IT + IN	0.3333	-0.2340 to 0.9007	ns	0.4856
							12 dpi IT Only vs. 12 dpi IT + IN	-0.1667	-0.7340 to 0.4007	ns	0.9269

## Sheet: Histology NT by Route
Table Analyzed	Nasal turbinates Histopathology Scores by Inoculation Route						Within each row, compare columns (simple effects within rows)						Group	Animal ID	Goblet cell hyperplasia	Mucosal Inflammation	Total
													Control	7741	1	1	2
Two-way ANOVA	Ordinary						Number of families	3					Control	7767	0	2	2
Alpha	0.05						Number of comparisons per family	10					Control	7873	0	0	0
							Alpha	0.05					Control	7911	0	1	1
Source of Variation	% of total variation	P value	P value summary	Significant?									Control	8585	2	4	6
Interaction	2.187	0.9661	ns	No			Tukey's multiple comparisons test	Mean Diff.	95.00% CI of diff.	Summary	Adjusted P Value		Control	9549	0	1	1
Histologic Score	22.36	<0.0001	****	Yes									4 dpi IT	7163	0	0	0
Treatment	5.593	0.2105	ns	No			Goblet cell hyperplasia						4 dpi IT	7253	0	1	1
							Control vs. 4 dpi IT Only	0.1667	-1.957 to 2.291	ns	0.9995		4 dpi IT	7822	0	1	1
ANOVA table	SS	DF	MS	F (DFn, DFd)	P value		Control vs. 4 dpi IT +IN	-0.5	-2.624 to 1.624	ns	0.9646		4 dpi IT	8152	0	2	2
Interaction	4.067	8	0.5083	F (8, 75) = 0.2935	P=0.9661		Control vs. 12 dpi IT Only	0	-2.124 to 2.124	ns	>0.9999		4 dpi IT	8836	2	2	4
Histologic Score	41.57	2	20.79	F (2, 75) = 12.00	P<0.0001		Control vs. 12 dpi IT + IN	-0.3333	-2.457 to 1.791	ns	0.9922		4 dpi IT	9671	0	1	1
Treatment	10.4	4	2.6	F (4, 75) = 1.501	P=0.2105		4 dpi IT Only vs. 4 dpi IT +IN	-0.6667	-2.791 to 1.457	ns	0.9044		4 dpi IT+IN	7512	2	4	6
Residual	129.9	75	1.732				4 dpi IT Only vs. 12 dpi IT Only	-0.1667	-2.291 to 1.957	ns	0.9995		4 dpi IT+IN	7627	0	0	0
							4 dpi IT Only vs. 12 dpi IT + IN	-0.5	-2.624 to 1.624	ns	0.9646		4 dpi IT+IN	8208	0	2	2
Data summary							4 dpi IT +IN vs. 12 dpi IT Only	0.5	-1.624 to 2.624	ns	0.9646		4 dpi IT+IN	8313	1	1	2
Number of columns (Treatment)	5						4 dpi IT +IN vs. 12 dpi IT + IN	0.1667	-1.957 to 2.291	ns	0.9995		4 dpi IT+IN	8780	1	1	2
Number of rows (Histologic Score)	3						12 dpi IT Only vs. 12 dpi IT + IN	-0.3333	-2.457 to 1.791	ns	0.9922		4 dpi IT+IN	8942	2	0	2
Number of values	90												12 dpi IT	6159	0	0	0
							Mucosal Inflammation						12 dpi IT	6353	0	3	3
							Control vs. 4 dpi IT Only	0.3333	-1.791 to 2.457	ns	0.9922		12 dpi IT	6515	0	4	4
							Control vs. 4 dpi IT +IN	0.1667	-1.957 to 2.291	ns	0.9995		12 dpi IT	7864	2	1	3
							Control vs. 12 dpi IT Only	-0.5833	-2.707 to 1.541	ns	0.9391		12 dpi IT	8976	1	2	3
							Control vs. 12 dpi IT + IN	-0.6667	-2.791 to 1.457	ns	0.9044		12 dpi IT	9255	0	2.5	2.5
							4 dpi IT Only vs. 4 dpi IT +IN	-0.1667	-2.291 to 1.957	ns	0.9995		12 dpi TI+IN	6507	0	1	1
							4 dpi IT Only vs. 12 dpi IT Only	-0.9167	-3.041 to 1.207	ns	0.7477		12 dpi TI+IN	7423	0	2	2
							4 dpi IT Only vs. 12 dpi IT + IN	-1	-3.124 to 1.124	ns	0.6822		12 dpi TI+IN	7733	0	4	4
							4 dpi IT +IN vs. 12 dpi IT Only	-0.75	-2.874 to 1.374	ns	0.8604		12 dpi TI+IN	8135	1	2	3
							4 dpi IT +IN vs. 12 dpi IT + IN	-0.8333	-2.957 to 1.291	ns	0.8077		12 dpi TI+IN	8399	2	3	5
							12 dpi IT Only vs. 12 dpi IT + IN	-0.08333	-2.207 to 2.041	ns	>0.9999		12 dpi TI+IN	8853	2	1	3
							Total
							Control vs. 4 dpi IT Only	0.5	-1.624 to 2.624	ns	0.9646
							Control vs. 4 dpi IT +IN	-0.3333	-2.457 to 1.791	ns	0.9922
							Control vs. 12 dpi IT Only	-0.5833	-2.707 to 1.541	ns	0.9391
							Control vs. 12 dpi IT + IN	-1	-3.124 to 1.124	ns	0.6822
							4 dpi IT Only vs. 4 dpi IT +IN	-0.8333	-2.957 to 1.291	ns	0.8077
							4 dpi IT Only vs. 12 dpi IT Only	-1.083	-3.207 to 1.041	ns	0.6133
							4 dpi IT Only vs. 12 dpi IT + IN	-1.5	-3.624 to 0.6240	ns	0.2887
							4 dpi IT +IN vs. 12 dpi IT Only	-0.25	-2.374 to 1.874	ns	0.9974
							4 dpi IT +IN vs. 12 dpi IT + IN	-0.6667	-2.791 to 1.457	ns	0.9044
							12 dpi IT Only vs. 12 dpi IT + IN	-0.4167	-2.541 to 1.707	ns	0.9818

[truncated: 7 more sheets: VIRAL LOAD_TISSUES, F-ACE2, VIRAL LOADS BY ROUTE, F-ACE2 BY ROUTE, clinical signs and routes_D12, clinical scores and routes_d4, clinical scores summated]
